# Supplementary material for: Recombinant Microneme Proteins MIC1 and MIC4 from Toxoplasma gondii Cause Cytotoxic Effects in the Human Jurkat T-Lymphocyte Cell Line
Source: Pathogens. 2025 Apr 9;14(4):372. doi: 10.3390/pathogens14040372 (PMC12030039; doi:10.3390/pathogens14040372)
Supplement: Supplementary file 1 [file pathogens-14-00372-s001.zip]

Archive with 1 entries (1 files):
- pathogens-3492571-supplementary.pdf
